# Supplementary material for: Multilevel omic data integration in cancer cell lines: advanced annotation and emergent properties
Source: BMC Syst Biol. 2013 Feb 19;7:14. doi: 10.1186/1752-0509-7-14 (PMC3610285; doi:10.1186/1752-0509-7-14)
Supplement: Additional file 1 — Key molecules of melanoma identified using the FA based joint and separate analysis for NCI datasets. This.xls file has two sheets.The first one, named Joint, listed the molecules identified using the FA based integrated method (joint analysis). All the molecules are identified as a whole, but divided into three groups with the headers mRNA, miRNA and protein, respectively, in this sheet. The second sheet, named Separate, includes the molecules identified using the separate method. Each column represents one set of molecules resulted from one single omic dataset. [file 1752-0509-7-14-S1.xls]

## Sheet: Joint
mRNA	miRNA	protein
MAGEA2B	hsa-miR-146a	PARP1
SPP1	hsa-miR-204	AKAP8
LZTS1	hsa-miR-211	CDK5
MAGEA12	hsa-miR-363	EP300
PRAME	hsa-miR-502-3p	GSK3B
SFRP1	hsa-miR-506	MAPK1
ALDH1A1	hsa-miR-509-3-5p	MCC
MAGEA1	hsa-miR-509-3p	NCAM1
UGT2B7	hsa-miR-509-5p	TYR
CUGBP2	hsa-miR-513c	ANXA2
CSAG2	hsa-miR-514	CDH1
CSPG4	hsa-miR-584	CDH2
SNCA	hsa-miR-200b	CTNNB1
QPCT	hsa-miR-224	CTTN
FGF13		ESR1
HLA-DPB1		FN1
LAMA1		HSPD1
MAGEA4		IRF9
ADAM23		KRT18
BCHE		KRT19
PDE4B		KRT20
NR0B1		KRT7
FMN2		KRT8
TRPV2		CD46
NDN		PRSS8
TNFRSF19		TP53
DLL3		VIL1
GPNMB
BCL2A1
TP53TG3
ST6GAL1
LINGO1
TM4SF18
TRIB2
PPARGC1A
EDNRB
GPR143
GIMAP2
HLA-DPA1
GPM6B
C10orf90
LSAMP
MAGEA8
CD200
GNG7
ST3GAL6
DYNC1I1
FAM65B
RAB38
PRAMEF3
RHOJ
SORBS1
CYP27A1
NFATC2
FAM78A
HAS2
C6orf176
SGCD
MITF
RPS3AP14
PAX3
FAM19A5
MIA
GREB1
ROPN1
CDH19
ACP5
FCRLA
P2RX7
TSPAN7
PHACTR1
HLA-DRA
TRIM63
GAS7
OCA2
ST8SIA1
C14orf34
HMCN1
OLIG1
S100A1
D4S234E
ITIH5
ROPN1B
ST6GALNAC3
SILV
S100B
A2M
DAAM2
CT45A3
TYRP1
GJB1
CLDN14
BEST1
C6orf218
HILS1
FCGR2A
FGFBP2
EXTL1
FABP7
CAPN3
DCT
PRKCB
LOC100128682
SOX10
FSTL5
ABCC3
GJA1
MALL
G0S2
CHST15
KRT7
TACSTD2
KCNK1
COL5A1
PLAC8
FOXG1
LOC100288611
ODZ2
GJB2
PRR15
KRT8P5
C6orf132
MEST
INHBB
PBX1
PRTFDC1
EDIL3
FOXQ1
CYP1B1
CLIC3
LOXL1
NMU
EHF
C5orf23
EDN1
BDKRB1
CST6
ACSL5
STC2
ACOT4
TMEM45B
AGR2
LOC644189
KLK10
FAM101A
SCNN1A
TMEM30B
PDGFRB
PITX1
ALDH3A1
PDPN
FBP1
TSPAN8

## Sheet: Separate
mRNA	miRNA	protein
ABCC3	hsa-miR-224	PARP1
GJA1	hsa-miR-146a	NCAM1
MALL	hsa-miR-204	TYR
G0S2	hsa-miR-211
LOC100132330	hsa-miR-363
PPARG	hsa-miR-502-3p
SERPINE1	hsa-miR-506
CHST15	hsa-miR-509-3-5p
ALPK2	hsa-miR-509-3p
FLNC	hsa-miR-509-5p
TACSTD2	hsa-miR-513c
KCNK1	hsa-miR-514
COL5A1
PLAC8
LOC100288611
ODZ2
LOC392787
GJB2
PRR15
KRT8P5
PLAU
PLEKHA6
C6orf132
MEST
CA12
NHS
PBX1
PRTFDC1
FAM155A
EDIL3
FOXQ1
CYP1B1
IGFBP4
CLIC3
SP5
LIPG
LOXL1
NMU
SLCO1B3
EHF
TMC5
ZNF469
GPR68
COL17A1
STEAP2
EDN1
BDKRB1
OASL
CST6
ACSL5
GALNT5
TMEM45B
AGR2
KLK10
CDH11
FAM101A
SCNN1A
PDGFRB
CLU
TMEM200A
VGLL3
PITX1
ALDH3A1
BDKRB2
COL1A2
ARNTL2
VSNL1
LCN2
PDPN
FBP1
TSPAN8
COL3A1
MAGEA2B
SPP1
LZTS1
MAGEA12
PRAME
SFRP1
ALDH1A1
MAGEA1
UGT2B7
CUGBP2
CSAG2
CSPG4
SNCA
QPCT
FGF13
HLA-DPB1
LAMA1
MAGEA4
CSAG3
ADAM23
ZIC1
BCHE
PDE4B
NRCAM
NR0B1
FMN2
TRPV2
NDN
TNFRSF19
DLL3
GPNMB
BCL2A1
TP53TG3
TRIB2
ST6GAL1
LINGO1
PPARGC1A
EDNRB
UGT2B11
GPR143
GIMAP2
HLA-DPA1
GPM6B
SEMA5A
ST6GALNAC2
MGP
C10orf90
LSAMP
MAGEA8
CD200
RRAGD
HLA-DQB1
GNG7
ST3GAL6
DYNC1I1
FAM65B
RAB38
PRAMEF3
RHOJ
SORBS1
CYP27A1
NFATC2
FAM78A
HAS2
C6orf176
SGCD
MITF
RPS3AP14
PAX3
FAM19A5
MIA
GREB1
ROPN1
CDH19
ACP5
FCRLA
P2RX7
TSPAN7
PHACTR1
HLA-DRA
TRIM63
GAS7
OCA2
ST8SIA1
C14orf34
HMCN1
OLIG1
S100A1
OVOS2
D4S234E
ITIH5
ROPN1B
ST6GALNAC3
SILV
S100B
CTAG1A
A2M
DAAM2
CT45A3
TYRP1
GJB1
BEST1
C6orf218
HILS1
FCGR2A
FGFBP2
EXTL1
FABP7
CAPN3
DCT
LOC100128682
SOX10
FSTL5
