# Supplementary material for: Multilevel omic data integration in cancer cell lines: advanced annotation and emergent properties
Source: BMC Syst Biol. 2013 Feb 19;7:14. doi: 10.1186/1752-0509-7-14 (PMC3610285; doi:10.1186/1752-0509-7-14)
Supplement: Additional file 2 — Key molecules and functional annotations for the factors in M 13 resulted from TCGA datasets. This.xls file has four sheets. The first one, named mRNA lists, listed the mRNAs identified for the factors (from F 1 to F 13) in M 13 using the FA based integrated method (joint analysis), each column includes the key mRNAs for one factor. The second sheet, named miRNA lists is to list the miRNAs for each factor. The third sheet, named FuncAnnos of mRNAs, are the functional analysis results of mRNAs, where the mRNAs of each factor are annotated using DAVID annotation tool to identify the significantly enriched terms. The last sheet, named FuncAnnos of mRNAs&miRNAs, are the functional annotations of the integration of mRNAs and miRNAs for F 7 and F 8, where mRNAs and miRNA targets predicted using TargetScan are merged for DAVID functional analysis. [file 1752-0509-7-14-S2.xls]

## Sheet: mRNA lists
F1	F2	F3	F4	F5	F6	F7	F8	F9	F10	F11	F12	F13
IGF2	POSTN	CLDN16	POSTN	C7	COL11A1	IGF2	PCP4	COL11A1	BNC1	IGF2	PROM1	PCP4
PCP4	COL11A1	SULF1	COL11A1	CLDN16	HPR	MAL	C7	PCP4	PAEP	SST	CRABP1	TSPAN8
CLDN16	THBS2	CYP4B1	THBS2	CYP4B1	THBS2	DEFB1	TSPAN8	SST	IGKC	HPR	HPR	MAL
PNOC	LUM	PNOC	CLDN16	CCNA1	TMEM100	PI3	PROM1	CRABP1	COL9A1	HP	HP	SERPINA5
TMEM100	FAP	CCNA1	LUM	DEFB1	COL5A2	NNMT	SERPINA5	THBS2		TMEM100	CYP4B1	TMEM100
SOSTDC1	TMEM100	MMP7	MAL	CLGN	UBD	S100A9	GPR64	PTH2R		CLDN10	GPR64	CCNA1
TSPAN7	COL5A2	NNMT	SULF1	KRT23	NNMT	VAV3	PTN	CCNA1		PI3	CLDN10	DEFB1
LGR5	CTSK	ST6GALNAC5	FAP	CHL1	SFRP4	RARRES1	SCG5	FABP6		CLGN	KRT23	MMP7
DACH1	VCAN	KLK5	PNOC	FABP6	ST6GALNAC5	VTCN1	KLK5	SCGB1D2		S100A9	MT1G	TSPAN1
CLDN6	KRT23	BBOX1	COL5A2	ST6GALNAC5	VCAM1	S100A2	CFH	ASPN		BCAT1	PTN	KRT23
HMGA2	BCAT1	C10ORF116	CTSK	SCGB1D2	DCN	C10ORF116	RARRES1	COL1A1		CCL20	SCG5	MFAP5
SPRY2	CXCL14	PDZK1IP1	VCAN	HOXD1	COL1A1	GPX3	BEX1	COMP		PTX3	BBOX1	UPK1B
EYA4	VCAM1	ZBED2	SFRP4	VTCN1	COMP	PDZK1IP1	FOS	COL10A1		NOX4	MT1E	FABP6
APOA1	TDO2	ALOX5AP	MFAP5	C10ORF116	CDH11	TMPRSS4	CRTAC1	MSX1		HOXD1	PDZK1IP1	BCAT1
ZBED2	NOX4	GLDC	UPK1B	MEOX1	SERPINF1	LCN2	FGF9	APOA1		S100A2	SLC5A1	SOSTDC1
CRTAC1	ASPN	GATA6	VAV3	THSD4	COL6A3	RAB25	GATA6	CRTAC1		PCK1	SERPINA3	TSPAN7
CD200	COL1A1	C20ORF39	CXCL14	SCGB2A1	CCND1	S100A8	D4S234E	GLDC		CXCL1	TMSL8	SCG5
CCND1	COL10A1	AHNAK2	VCAM1	PART1	OXTR	PRDM13	TMSL8	IFIT1		TMPRSS4	PIGR	LGR5
AHNAK2	SPRY2	OXTR	TDO2	EYA2	EGR1	HOXB6	FOXL2	PRDM13		SPRY2	SLC44A4	SCGB1D2
GLULD1	CDH11	RGS1	NOX4	FOXL2	AEBP1	PIGR	HBB	C20ORF39		LCN2	GOLSYN	GPX3
BMP7	SERPINF1	CRYAB	ASPN	HIST1H1C	ZFPM2	HIST1H1C	EGR1	TAGLN		STXBP6	OBP2A	MSX1
ERBB4	TWIST1	DOK5	DCN	OXTR	PLAT	MYBPH	FCGBP	CFTR		FOS	AGR2	TMPRSS4
ZFPM2	C8ORF4	TGM1	COL1A1	MPPED2	ANXA13	AHNAK2	STAR	INHBA		CXCL2	ANXA13	APOA1
WNT7A	COL6A3	HLA-DMA	COMP	DOK5	HLA-DPB1	CRYAB	COLEC11	ISG15		S100A8	CA12	WISP3
KCNMB2	COL5A1	ZFPM2	COL10A1	KLK11	DPYSL3	KRT6A	C20ORF103	NMU		C8ORF4	KCTD14	AKR1C3
PCDHB6	MMP2	C3	S100A2	STAR	BNC1	VGLL1	AR	MFAP2		HTR3A	QPCT	IFIT1
ID4	SNAI2	EHF	COL3A1	COLEC11	SERPINA1	PITX2	RGS2	THY1		PIGR	KIAA1324	SCGB2A1
SNRPN	INHBA	ANXA13	CDH11	GOLSYN	HLA-DPA1	HOXB8	ANXA13	HOXA4		EGR1	STEAP1	HOXB6
LHX1	CCL11	HLA-DPB1	MEOX1	ERBB4	PTGIS	TRIM29	PRUNE2	PON3		CFTR	LEF1	PART1
MFGE8	GUCY1A3	CX3CR1	SERPINF1	ASRGL1	IGF2BP2	HOXA4	MAOB	IGF1		COL13A1	HRASLS3	CDH6
SPRY1	EDIL3	MUC16	ACTA2	EHF	CD74	KIAA1086	PALMD	IGFBP2		CA8	CBR3	CDH18
TGFB2	PITX2	AQP9	CXCL12	GUCY1B3	CYP3A5	HOXA5	FOSB	KCNMB2		GPRC5A	SMARCD3	CRYAB
SOX11	COLEC12	KCNMB2	COL6A3	DEPDC6	PAEP	DHRS3	C5ORF23	HIST1H1B		SULT1C2	TFF3	KLK11
SERPINI2	MMP12	ACSL5	FN1	CHODL	CNN2	IRX5	CX3CR1	GMPR		AGR2	RLN2	CFTR
PODXL	MMP1	HLA-DRA	PLAU	MUC16	PCP4	BNC1	INHBB	EPYC		WNT7A	OVGP1	COLEC11
MYT1	MMP11	TMPRSS3	COL5A1	EDG7	MAL	GPER	CYR61	TCF15		IL8	OXCT1	CA8
TTYH1	GRP	CP	CDH6	GPC5	CLGN	SERPINA1	ADRA2A	FHL1		FOSB	CHST1	KLK6
NPY	EGLN3	HLA-DPA1	MMP2	IRX5	TSPAN1	KRT5	AQP9	PHACTR1		MMP1	PAEP	BMP7
EMX2	EPYC	CASP1	TAGLN	KIAA1324	VAV3	FOLR3	ALDH1A1	MX2		MUC16	C20ORF42	C20ORF103
FXYD1	MMP10	FOLR1	COL1A2	GPR37	PTN	RUNX3	PLS3	FABP3		KCNMB4	TSPAN2	ASRGL1
TNNT2	SPRY4	CLU	F13A1	NR4A2	LMO3	GYPB	KCNJ16	CKB		IGFBP2	MYOM2	ANXA13
POSTN	TPBG	SLC34A2	TNFAIP6	CASC1	BBOX1	DDIT4	NEFH	IL11		GALNT14	TUSC3	HOXB8
IGKC	LRRC15	CD74	SNAI2	NCALD	LGR5	C1ORF116	GSTM3	EDN2		BNC1	HSPA4L	NDP
CXCL9	MMD	SPON1	INHBA	TRPS1	VTCN1	ANPEP	PROS1	MYBL2		KCNJ16	DDC	HOPX
CXCL11	PAEP	KLK7	AEBP1	NME5	S100A2	S100A14	CYBRD1	LZTS1		DUSP6	IGF2	DEPDC6
UBD	MMP13	PLSCR4	CCL11	SPON1	STXBP6	S100A6	DUSP1	SERPINE1		IER3	C7	HIST1H2AE
NNMT	GREM1	GBP2	GUCY1A3	FLJ23049	EYA4	HOXA3	ZFP36	TPX2		ETV5	IGKC	PON3
INDO	PCP4	CFB	LOX	S100A14	GLDC	PTGER2	OGN	CNN1		MMP10	CLDN16	PRSS1
S100A9	TSPAN8	IL18	EDIL3	IQCG	FLRT3	KRT15	HRASLS3	PLAC1		ETV4	MAL	QPCT
ADAMDEC1	SERPINA5	PTGS1	PITX2	MYB	HOXB6	TFAP2C	BAMBI	MAGEA4		PHACTR1	PTH2R	TSPAN12
IGKV1-5	SCG5	MSLN	TMEM158	XK	HTR3A	HSPB3	SOX11	MGC5566		SLPI	PNOC	PSAT1
LYZ	APOA1	NPR1	NT5E	TPPP3	TMSL8	TNFAIP2	PLSCR4	POU3F2		ATF3	CXCL9	TNNC1
CFH	CRTAC1	BHLHB3	NID2	POU2F3	CDH18	B3GNT3	PEG3	TKTL1		SPRY4	ADAMDEC1	KIAA1324
RARRES1	GLDC	FAM70A	TIMP3	SORL1	ERBB4	SCGB2A2	ATF3	CEP55		MUC1	IGKV1-5	RAMP1
VTCN1	CRYAB	FST	COLEC12	OVGP1	PRSS1	LOC441601	SFRP1	SLC45A2		AREG	LYZ	CSTA
IFI44L	COLEC11	GAS6	WNT7A	SCGB2A2	PVRL3	HOXB5	LTBP1	HOXC4		B3GNT3	NOX4	KCNJ16
ALOX5AP	ANXA13	IGF2	MMP1	TCF21	LPHN2	ALK	SEMA3C	TCL1B		FZD5	DCN	EGLN3
MS4A4A	PON3	UCHL1	MMP11	GRIA2	EPHA4	SFN	TCEAL2	INA		GPRC5C	GPX3	GSTM3
S100A8	KCNMB2	TMEM100	ACTG2	LRRC6	PBK	NEFM	BNC2	PROM1		MMD	IGHM	HOXB7
IFIT1	HEY2	IGF2BP3	SRPX	CYB5R2	IRX5	NDRG1	HTRA1	HPR		PAEP	CLDN6	S100A1
CXCL10	IMPG2	BEX1	GLT8D2	RIBC2	C1ORF34	CCBP2	TCF21	HP		NTS	LAMA3	MMP10
LAMP3	TKTL1	MSX1	SPARC	FOXJ1	FRZB	MUC4	PID1	TMEM100		DMBT1	COL9A1	GJB1
RSAD2		HMGA2	GRP	EFCAB1	CDKN2A	C7ORF16	KIAA0574	TSPAN1		FOXA2	MEOX1	PDE9A
PIGR		HOXB6	ITGBL1	C10ORF79	KCNJ16	MS4A3	EGR3	INDO		EGR3	EYA4	ST3GAL6
GPNMB		TMSL8	FBN1	KLK8	NEFH	ONECUT1	EGR2	S100A9		JUNB	MS4A4A	CYP3A5
RGS1		FOXL2	KHDRBS3	OPLAH	CCNE1	ITGB4	KIF5C	UPK1B		CXCL3	GLDC	SLPI
IFI6		STAR	FMO1	ARHGAP26	PEG10	KRT4	FHL2	VAV3		PHLDA2	CXCL12	FABP3
OAS1		COLEC11	EPYC	TEKT2	GGH	POU3F2	CPZ	BCAT1		IL6	SCEL	SCGB1D1
IFI44		DLX6	C1QTNF3	CYC1	ATAD4	SLC45A2	SYNPO	BBOX1		MMP13	CDH6	SERPINI2
PSMB9		PITX2	F2R	CCDC19	PELI2	SH3TC2	FLRT2	LYZ		NPAS2	RGS1	LOC57228
HERC5		AGR2	LPPR4	POSTN	SOX11	ELA3A	POSTN	CFH		C7	ZIC1	WNT2
CD163		SIX1	CRISPLD2	IGF2	DEPDC1	ZBTB16	IGKC	S100A2		IGKC	FCGR2B	TFF3
VSIG4		HOXB8	THBS1	COL11A1	CDKN2C	KRT7	TMEM100	CXCL1		PROM1	ERBB4	SCGB2A2
ISG15		ITM2C	HEPH	PCP4	DLG7	NAT8	CXCL9	PTPN13		PTH2R	CD163	CHST4
C1QA		ID1	HNT	IGKC	TFF3	PCP4	CXCL11	TMPRSS4		SFRP4	C1QA	KLK12
PTPRC		FBN2	COPZ2	HPR	TOP2A	SST	CLGN	SPRY2		SOSTDC1	PTPRC	SLC35D1
CD53		FZD2	ADAM12	THBS2	DMRT1	UCHL1	UBD	LAMA3		IGKV1-5	CD53	LACTB2
CD69		FXYD6	LRRC15	HP	ECT2	GPR64	FABP6	LCN2		ASPN	CYBB	SLC6A12
CYBB		CSRP2	NPY	FAP	KIF15	CCNA1	BCAT1	ALOX5AP		COMP	WNT7A	DLGAP1
OAS3		LHX1	MMP13	PI3	GPSM2	CXCL11	ADAMDEC1	RAB25		CD200	MS4A6A	MPZL2
TNFSF10		EDN3	GREM1	VCAN	COCH	CHL1	IGKV1-5	SERPINE2		C20ORF103	CD2	NP
MS4A6A		MMP10	SCG2	CXCL14		BCAT1	TDO2	S100A8		EDIL3	EVI2B	GCNT3
HLA-DPB1		ZNF750	TSPAN8	SCG5		TSPAN7	LYZ	SCEL		ANXA13	CXCL13	IL1R2
FLJ20035		NETO2	PIGR	LMO3		SCG5	NOX4	PIGR		PRUNE2	CCL5	PLAC1
EVI2B		BAMBI	MYBPH	IGKV1-5		CDH2	IGHM	F13A1		PLA2G4A	POU2AF1	SPAG4
RTP4		SOX11	STAR	IGF2BP3		HOXD1	COL9A1	FCGBP		PDGFD	GZMK	PRPH2
TRIM22		TCF7L1	COLEC11	ASPN		HMGA2	MMP9	AGR2		GSTM3	C1QB	CAPN9
OAS2		GLI1	CA8	COMP		IFI44L	PRDM13	MMP12		GATM	SRGN	EMX2
		SFRP1	ANXA13	RARRES1		KIF1A	CXCL10	IL8		CYBRD1	EBI2	SMPX
		LOC57228	MAOB	BEX1		D4S234E	CDH18	SUSD4		EPYC	LTB	XBP1
		TFF3	KREMEN2	EYA4		GJA1	PITX2	NLGN4X		ECM2	NEFH	CHP2
		TOP2A	HOXA4	SERPINF1		TMSL8	MMP12	DPYD		OGN		TKTL1
		DSCR6	KCNMB2	FLRT3		RSAD2	PRAME	TMEM176B		PLSCR4		DDC
		LGI2	KIAA1324	FN1		C20ORF39	CD2	NPTX2		SERPINI2		POSTN
		THBS4	NTS	PLAU		GLULD1	MMP1	EGLN3		RNASE4		COL11A1
		DMRT1	DMBT1	TMEM45A		TMEM45A	CXCL13	DUSP6		OVGP1		SULF1
		CAMK2N1	PLAC1	PTGDS		IFI6	CCL5	CLEC4E		CAPN6		PTN
		EFCAB1		EFEMP1		CFTR	POU2AF1	RUNX3		TCF21		PTPN13
		PLAC1		SIX1		IFI44	GZMK	NCALD		ITM2A		COL9A1
		MLC1		MFAP2		ZFPM2	LTB	ETV5		FAM70A		GATA6
		MEST		ANXA13		PLAT	SIT1	MMP10		NPY		TWIST1
		GPC3		MFAP4		TMEFF1	C6ORF105	FLJ23049		SPARCL1		SERPINE2
		INA		MMP12		NTF3	TAP1	SDC2		LIPA		TMSL8
		COCH		GPC4		FLJ20035	IGLV2-14	PRKAR2B				EGR1
				HOXA4		GPC4	MMP10	TPBG				NELL2
				HOXA5		EGFL6	SLAMF7	PAEP				GABRE
				RARRES2		SLC27A6	CCNA2	ATP8B1				IGF1
				CXCR7		ODZ4	AIM2	TRIB2				FBN2
				GSTM3		EDG7	CCL18	VNN2				KAL1
				EPYC		PLA2G4A	GZMB	EFCAB1				FAM129A
				MOXD1		KCNMB4	CD38	SYNE2				SATB1
				SOX11		KCNMB2	GFI1	PCTP				CDK6
				BMP4		ID4	IL2RG	PLS1				NR4A2
						BAG2	IFNG	CLN5				TRPS1
						CSRP2	CD247					IGF2BP2
						CFI	MMP13					SOX11
						LEF1	GZMH					LPL
						STON1						AIM1
						FHL1						IRS2
						CPE						FBLN5
						SOX11						TCEAL2
						MAD2L1						CROCCL1
						CXCR4						FAT
						CHN1						SOX9
						SERPINI2						CACNA2D1
						PAM						KIF20A
						NTS						CENPF
						FYN						CUGBP2
						FBXO21						SLC6A15
						PTBP2						AKT3
						C5ORF13						CCKBR
						HSD17B11						ZBTB16
						FUT8
						IMPG2
						SLC6A15
						KCNJ8
						PHF10

## Sheet: miRNA lists
F1	F2	F3	F4	F5	F6	F7	F8	F9	F10	F11	F12	F13
hsa-miR-100	hsa-miR-1224-5p	hsa-miR-101	hsa-miR-199b-5p	hsa-miR-34b	hsa-miR-127-3p	hsa-let-7b	hsa-miR-143	hsa-miR-143	hsa-let-7b*	hsa-let-7d	hsa-miR-24-1*	hsa-miR-106a
hsa-miR-125b	hsa-miR-1225-5p	hsa-miR-125b-2*	hsa-miR-22*	hsa-miR-34b*	hsa-miR-136	hsa-miR-10a*	hsa-let-7f-2*	hsa-miR-24	hsa-let-7d*	hsa-miR-135b	hsa-miR-505	hsa-miR-15a
hsa-miR-135a	hsa-miR-125a-3p	hsa-miR-193a-5p	hsa-miR-26a	hsa-miR-34c-3p	hsa-miR-136*	hsa-miR-203	hsa-miR-130b		hsa-let-7f-1*	hsa-miR-144*	hsa-miR-562	hsa-miR-17
hsa-miR-181c*	hsa-miR-134	hsa-miR-29a	hsa-miR-801	hsa-miR-34c-5p	hsa-miR-145*		hsa-miR-150		hsa-let-7g*	hsa-miR-223		hsa-miR-17*
hsa-miR-181d	hsa-miR-135a*	hsa-miR-29a*		hsa-miR-378	hsa-miR-154		hsa-miR-155		hsa-miR-122	hsa-miR-224		hsa-miR-19b-1*
hsa-miR-582-3p	hsa-miR-149*	hsa-miR-29b		hsa-miR-449a	hsa-miR-199a-5p		hsa-miR-155*		hsa-miR-1224-3p	hsa-miR-652		hsa-miR-20a
	hsa-miR-150*	hsa-miR-154*		hsa-miR-449b	hsa-miR-214*		hsa-miR-30b*		hsa-miR-1225-3p	hsa-miR-7		hsa-miR-20a*
	hsa-miR-188-5p	hsa-miR-299-5p		hsa-miR-506	hsa-miR-299-3p		hsa-miR-30d*		hsa-miR-1226	hsa-miR-145		hsa-miR-31*
	hsa-miR-198	hsa-miR-323-3p		hsa-miR-507	hsa-miR-337-5p		hsa-miR-425		hsa-miR-1227	hsa-miR-16-1*		hsa-miR-378*
	hsa-miR-21*	hsa-miR-329		hsa-miR-508-3p	hsa-miR-376a		hsa-miR-484		hsa-miR-1228*	hsa-miR-302a		hsa-miR-551b
	hsa-miR-370	hsa-miR-369-5p		hsa-miR-508-5p	hsa-miR-376c		hsa-miR-518d-3p		hsa-miR-1229	hsa-miR-302c		hsa-miR-873
	hsa-miR-422a	hsa-miR-376a*		hsa-miR-509-3-5p	hsa-miR-377		hsa-miR-562		hsa-miR-1233	hsa-miR-30e		hsa-miR-92a
	hsa-miR-483-5p	hsa-miR-376b		hsa-miR-509-3p	hsa-miR-377*		hsa-miR-942		hsa-miR-1234	hsa-miR-556-3p
	hsa-miR-490-5p	hsa-miR-409-5p		hsa-miR-509-5p	hsa-miR-379				hsa-miR-1236	hsa-miR-576-5p
	hsa-miR-493	hsa-miR-410		hsa-miR-510	hsa-miR-381				hsa-miR-1237	hsa-miR-578
	hsa-miR-494	hsa-miR-495		hsa-miR-513a-5p	hsa-miR-382				hsa-miR-1238
	hsa-miR-557	hsa-miR-539		hsa-miR-513b	hsa-miR-411				hsa-miR-130a*
	hsa-miR-572	hsa-miR-543		hsa-miR-513c	hsa-miR-1225-3p				hsa-miR-147
	hsa-miR-575	hsa-miR-654-3p		hsa-miR-514	hsa-miR-134				hsa-miR-185*
	hsa-miR-584	hsa-miR-758			hsa-miR-150*				hsa-miR-195*
	hsa-miR-601				hsa-miR-182				hsa-miR-197
	hsa-miR-617				hsa-miR-183*				hsa-miR-19b-1*
	hsa-miR-622				hsa-miR-187*				hsa-miR-206
	hsa-miR-623				hsa-miR-197				hsa-miR-27b*
	hsa-miR-638				hsa-miR-33b*				hsa-miR-297
	hsa-miR-648				hsa-miR-371-5p				hsa-miR-300
	hsa-miR-659				hsa-miR-425*				hsa-miR-302a
	hsa-miR-662				hsa-miR-498				hsa-miR-32*
	hsa-miR-665				hsa-miR-548c-5p				hsa-miR-326
	hsa-miR-671-5p				hsa-miR-548d-5p				hsa-miR-328
	hsa-miR-765				hsa-miR-566				hsa-miR-33a*
	hsa-miR-874				hsa-miR-610				hsa-miR-33b*
	hsa-miR-936				hsa-miR-629*				hsa-miR-346
	hsa-miR-939				hsa-miR-636				hsa-miR-34b
	hsa-let-7a				hsa-miR-659				hsa-miR-371-3p
	hsa-let-7e				hsa-miR-671-3p				hsa-miR-411*
	hsa-let-7f				hsa-miR-766				hsa-miR-425*
	hsa-let-7g				hsa-miR-877*				hsa-miR-432*
	hsa-miR-126*				hsa-miR-885-5p				hsa-miR-454*
	hsa-miR-128				hsa-miR-933				hsa-miR-483-3p
	hsa-miR-135a				hsa-miR-940				hsa-miR-485-3p
	hsa-miR-140-5p								hsa-miR-491-3p
	hsa-miR-141*								hsa-miR-520d-3p
	hsa-miR-146b-5p								hsa-miR-541*
	hsa-miR-148a								hsa-miR-548c-5p
	hsa-miR-148b								hsa-miR-548d-5p
	hsa-miR-153								hsa-miR-554
	hsa-miR-15a*								hsa-miR-559
	hsa-miR-15b*								hsa-miR-568
	hsa-miR-16								hsa-miR-574-3p
	hsa-miR-16-2*								hsa-miR-574-5p
	hsa-miR-182								hsa-miR-593
	hsa-miR-183								hsa-miR-593*
	hsa-miR-192								hsa-miR-595
	hsa-miR-20a*								hsa-miR-605
	hsa-miR-215								hsa-miR-609
	hsa-miR-218								hsa-miR-613
	hsa-miR-24-1*								hsa-miR-615-3p
	hsa-miR-26b								hsa-miR-619
	hsa-miR-28-5p								hsa-miR-625*
	hsa-miR-29b-1*								hsa-miR-629*
	hsa-miR-30c								hsa-miR-631
	hsa-miR-30e*								hsa-miR-634
	hsa-miR-32								hsa-miR-636
	hsa-miR-335								hsa-miR-640
	hsa-miR-340*								hsa-miR-647
	hsa-miR-362-3p								hsa-miR-654-3p
	hsa-miR-365								hsa-miR-657
	hsa-miR-374a								hsa-miR-671-3p
	hsa-miR-374b								hsa-miR-7-2*
	hsa-miR-374b*								hsa-miR-744*
	hsa-miR-450a								hsa-miR-766
	hsa-miR-454								hsa-miR-876-5p
	hsa-miR-502-5p								hsa-miR-877*
	hsa-miR-545								hsa-miR-885-5p
	hsa-miR-590-5p								hsa-miR-891a
	hsa-miR-660								hsa-miR-924
	hsa-miR-7-1*								hsa-miR-92b
	hsa-miR-96								hsa-miR-933
	hsa-miR-98								hsa-miR-937
	hsa-miR-99a								hsa-miR-943
	hsa-miR-99a*								hsa-miR-145*
									hsa-miR-28-3p
									hsa-miR-628-3p

## Sheet: FuncAnnos of mRNAs
F1 in M13
Category	Term	Count	Genes
GOTERM_BP_FAT	GO:0006955~immune response	22	PTPRC, VTCN1, CXCL9, OAS3, RSAD2, OAS1, IFI44L, OAS2, CXCL11, TRIM22, CXCL10, PSMB9, C1QA, CYBB, IGKV1-5, TNFSF10, RGS1, CFH, HLA-DPB1, IGKC, VSIG4, IFI6
PANTHER_BP_ALL	BP00148:Immunity and defense	23	PTPRC, S100A8, VTCN1, S100A9, LYZ, CXCL9, OAS3, OAS1, OAS2, PIGR, CXCL11, CD163, CXCL10, C1QA, IFIT1, TNFSF10, RGS1, CD69, ALOX5AP, CFH, HLA-DPB1, CD200, IFI6
GOTERM_BP_FAT	GO:0006954~inflammatory response	12	C1QA, CYBB, S100A8, S100A9, CFH, LYZ, CXCL9, IGF2, CXCL11, VSIG4, CD163, CXCL10
GOTERM_BP_FAT	GO:0009611~response to wounding	13	S100A8, S100A9, CXCL9, LYZ, IGF2, CXCL11, TGFB2, CXCL10, CD163, C1QA, CYBB, CFH, VSIG4
GOTERM_BP_FAT	GO:0006952~defense response	14	PTPRC, S100A8, S100A9, LYZ, CXCL9, RSAD2, IGF2, CXCL11, CXCL10, CD163, C1QA, CYBB, CFH, VSIG4
PANTHER_BP_ALL	BP00156:Interferon-mediated immunity	7	IFIT1, OAS3, CXCL9, OAS1, OAS2, CXCL11, CXCL10
PANTHER_BP_ALL	BP00155:Macrophage-mediated immunity	6	S100A8, ALOX5AP, CXCL9, CXCL11, CD163, CXCL10
GOTERM_BP_FAT	GO:0007267~cell-cell signaling	16	PCDHB6, S100A9, CXCL9, IGF2, CXCL11, TGFB2, CXCL10, C1QA, SPRY2, TNFSF10, SPRY1, ISG15, PNOC, NPY, LHX1, WNT7A
PANTHER_BP_ALL	BP00274:Cell communication	15	PTPRC, PCDHB6, S100A9, CXCL9, TSPAN7, MFGE8, IGF2, CD53, CXCL11, CXCL10, TNFSF10, NPY, CD200, WNT7A, ADAMDEC1
GOTERM_BP_FAT	GO:0043086~negative regulation of catalytic activity	10	TNNT2, SPRY2, PTPRC, SPRY1, RGS1, APOA1, IGF2, IFI6, PSMB9, TGFB2
GOTERM_BP_FAT	GO:0044092~negative regulation of molecular function	10	TNNT2, SPRY2, PTPRC, SPRY1, RGS1, APOA1, IGF2, IFI6, PSMB9, TGFB2
F2 in M13
Category	Term	Count	Genes
GOTERM_BP_FAT	GO:0001501~skeletal system development	11	INHBA, CTSK, POSTN, COL1A1, COL5A2, COL11A1, MMP13, MMP2, CDH11, COL10A1, TWIST1
GOTERM_BP_FAT	GO:0001503~ossification	6	CTSK, COL1A1, COL5A2, MMP13, MMP2, CDH11
GOTERM_BP_FAT	GO:0060348~bone development	6	CTSK, COL1A1, COL5A2, MMP13, MMP2, CDH11
GOTERM_BP_FAT	GO:0001957~intramembranous ossification	3	CTSK, COL1A1, MMP2
GOTERM_BP_FAT	GO:0044259~multicellular organismal macromolecule metabolic process	7	MMP10, COL1A1, MMP13, MMP2, COL5A1, MMP1, MMP11
GOTERM_BP_FAT	GO:0032963~collagen metabolic process	7	MMP10, COL1A1, MMP13, MMP2, COL5A1, MMP1, MMP11
GOTERM_BP_FAT	GO:0044236~multicellular organismal metabolic process	7	MMP10, COL1A1, MMP13, MMP2, COL5A1, MMP1, MMP11
GOTERM_BP_FAT	GO:0030574~collagen catabolic process	5	MMP10, MMP13, MMP2, MMP1, MMP11
GOTERM_BP_FAT	GO:0044243~multicellular organismal catabolic process	5	MMP10, MMP13, MMP2, MMP1, MMP11
PANTHER_PATHWAY	P00050:Plasminogen activating cascade	4	MMP10, SERPINF1, MMP13, MMP1
GOTERM_BP_FAT	GO:0030199~collagen fibril organization	5	LUM, COL1A1, COL5A2, COL11A1, COL5A1
REACTOME_PATHWAY	REACT_16888:Signaling by PDGF	5	COL6A3, COL1A1, COL5A2, THBS2, COL5A1
KEGG_PATHWAY	hsa04512:ECM-receptor interaction	6	COL6A3, COL1A1, COL5A2, THBS2, COL11A1, COL5A1
REACTOME_PATHWAY	REACT_18266:Axon guidance	4	COL6A3, COL1A1, COL5A2, COL5A1
GOTERM_BP_FAT	GO:0030198~extracellular matrix organization	6	LUM, POSTN, COL1A1, COL5A2, COL11A1, COL5A1
GOTERM_BP_FAT	GO:0043062~extracellular structure organization	6	LUM, POSTN, COL1A1, COL5A2, COL11A1, COL5A1
KEGG_PATHWAY	hsa04510:Focal adhesion	6	COL6A3, COL1A1, COL5A2, THBS2, COL11A1, COL5A1
GOTERM_BP_FAT	GO:0022610~biological adhesion	11	CCL11, VCAM1, COL6A3, VCAN, POSTN, EDIL3, TPBG, THBS2, COL11A1, COL5A1, CDH11
GOTERM_BP_FAT	GO:0007155~cell adhesion	11	CCL11, VCAM1, COL6A3, VCAN, POSTN, EDIL3, TPBG, THBS2, COL11A1, COL5A1, CDH11
F3 in M13
Category	Term	Count	Genes
PANTHER_BP_ALL	BP00151:MHCII-mediated immunity	5	HLA-DPA1, HLA-DPB1, HLA-DMA, CD74, HLA-DRA
KEGG_PATHWAY	hsa04940:Type I diabetes mellitus	5	IGF2, HLA-DPA1, HLA-DPB1, HLA-DMA, HLA-DRA
KEGG_PATHWAY	hsa05332:Graft-versus-host disease	4	HLA-DPA1, HLA-DPB1, HLA-DMA, HLA-DRA
KEGG_PATHWAY	hsa05310:Asthma	4	HLA-DPA1, HLA-DPB1, HLA-DMA, HLA-DRA
KEGG_PATHWAY	hsa04612:Antigen processing and presentation	5	HLA-DPA1, HLA-DPB1, HLA-DMA, CD74, HLA-DRA
KEGG_PATHWAY	hsa05330:Allograft rejection	4	HLA-DPA1, HLA-DPB1, HLA-DMA, HLA-DRA
KEGG_PATHWAY	hsa05320:Autoimmune thyroid disease	4	HLA-DPA1, HLA-DPB1, HLA-DMA, HLA-DRA
KEGG_PATHWAY	hsa04672:Intestinal immune network for IgA production	4	HLA-DPA1, HLA-DPB1, HLA-DMA, HLA-DRA
KEGG_PATHWAY	hsa05322:Systemic lupus erythematosus	5	C3, HLA-DPA1, HLA-DPB1, HLA-DMA, HLA-DRA
REACTOME_PATHWAY	REACT_6900:Signaling in Immune system	7	C3, CFB, HLA-DPA1, HLA-DPB1, HLA-DMA, GAS6, HLA-DRA
PANTHER_BP_ALL	BP00193:Developmental processes	26	STAR, OXTR, EHF, TCF7L1, GLI1, LHX1, GATA6, MSLN, TGM1, TFF3, FBN2, CCNA1, THBS4, SPON1, KLK7, FOXL2, DMRT1, IGF2, CSRP2, MSX1, DLX6, HOXB8, HOXB6, ANXA13, ZFPM2, AGR2
F4 in M13
Category	Term	Count	Genes
GOTERM_BP_FAT	GO:0001501~skeletal system development	18	AEBP1, FBN1, COL3A1, POSTN, SPARC, MMP2, COL5A2, MMP13, INHBA, CTSK, HOXA4, COMP, COL1A2, COL1A1, COL11A1, WNT7A, COL10A1, CDH11
GOTERM_BP_FAT	GO:0001503~ossification	7	CTSK, SPARC, COL1A1, COL5A2, MMP13, MMP2, CDH11
GOTERM_BP_FAT	GO:0060348~bone development	7	CTSK, SPARC, COL1A1, COL5A2, MMP13, MMP2, CDH11
GOTERM_BP_FAT	GO:0001957~intramembranous ossification	3	CTSK, COL1A1, MMP2
GOTERM_BP_FAT	GO:0032963~collagen metabolic process	7	COL3A1, COL1A1, MMP13, MMP2, COL5A1, MMP1, MMP11
GOTERM_BP_FAT	GO:0044259~multicellular organismal macromolecule metabolic process	7	COL3A1, COL1A1, MMP13, MMP2, COL5A1, MMP1, MMP11
GOTERM_BP_FAT	GO:0044236~multicellular organismal metabolic process	7	COL3A1, COL1A1, MMP13, MMP2, COL5A1, MMP1, MMP11
GOTERM_BP_FAT	GO:0030574~collagen catabolic process	4	MMP13, MMP2, MMP1, MMP11
GOTERM_BP_FAT	GO:0044243~multicellular organismal catabolic process	4	MMP13, MMP2, MMP1, MMP11
KEGG_PATHWAY	hsa04512:ECM-receptor interaction	11	COMP, COL6A3, COL3A1, COL1A2, COL1A1, THBS1, COL5A2, THBS2, COL11A1, COL5A1, FN1
GOTERM_BP_FAT	GO:0030199~collagen fibril organization	8	LUM, COL3A1, COL1A2, COL1A1, LOX, COL5A2, COL11A1, COL5A1
GOTERM_BP_FAT	GO:0043062~extracellular structure organization	13	LUM, COL3A1, POSTN, DCN, COL5A2, COL5A1, CRISPLD2, COL1A2, LOX, COL1A1, WNT7A, COL11A1, F2R
GOTERM_BP_FAT	GO:0030198~extracellular matrix organization	11	CRISPLD2, LUM, COL3A1, COL1A2, POSTN, DCN, COL1A1, LOX, COL5A2, COL11A1, COL5A1
KEGG_PATHWAY	hsa04510:Focal adhesion	12	VAV3, COMP, COL6A3, COL3A1, COL1A2, COL1A1, THBS1, COL5A2, THBS2, COL11A1, COL5A1, FN1
REACTOME_PATHWAY	REACT_16888:Signaling by PDGF	8	COL6A3, COL3A1, COL1A2, COL1A1, THBS1, COL5A2, THBS2, COL5A1
GOTERM_BP_FAT	GO:0043588~skin development	6	COL3A1, COL1A2, COL1A1, COL5A2, WNT7A, COL5A1
REACTOME_PATHWAY	REACT_18266:Axon guidance	6	COL6A3, COL3A1, COL1A2, COL1A1, COL5A2, COL5A1
PANTHER_PATHWAY	P00034:Integrin signalling pathway	10	COL6A3, COL3A1, COL1A2, COL1A1, COL5A2, COL11A1, COL5A1, COL10A1, FN1, ITGBL1
GOTERM_BP_FAT	GO:0043589~skin morphogenesis	3	COL1A2, COL1A1, WNT7A
GOTERM_BP_FAT	GO:0032964~collagen biosynthetic process	3	COL3A1, COL1A1, COL5A1
GOTERM_BP_FAT	GO:0032101~regulation of response to external stimulus	10	NPY, SERPINF1, TSPAN8, GREM1, THBS1, NT5E, CXCL12, PLAU, F2R, SCG2
GOTERM_BP_FAT	GO:0016477~cell migration	10	VCAM1, VAV3, VCAN, THBS1, CXCL12, COL5A1, PLAU, S100A2, FN1, SCG2
GOTERM_BP_FAT	GO:0048870~cell motility	10	VCAM1, VAV3, VCAN, THBS1, CXCL12, COL5A1, PLAU, S100A2, FN1, SCG2
GOTERM_BP_FAT	GO:0051674~localization of cell	10	VCAM1, VAV3, VCAN, THBS1, CXCL12, COL5A1, PLAU, S100A2, FN1, SCG2
GOTERM_BP_FAT	GO:0006928~cell motion	11	VCAM1, VAV3, NPY, VCAN, THBS1, CXCL12, COL5A1, PLAU, S100A2, FN1, SCG2
GOTERM_BP_FAT	GO:0050920~regulation of chemotaxis	4	GREM1, THBS1, CXCL12, SCG2
GOTERM_BP_FAT	GO:0001568~blood vessel development	10	COL3A1, COL1A2, COL1A1, LOX, THBS1, CXCL12, MMP2, COL5A1, PLAU, SCG2
GOTERM_BP_FAT	GO:0001944~vasculature development	10	COL3A1, COL1A2, COL1A1, LOX, THBS1, CXCL12, MMP2, COL5A1, PLAU, SCG2
PANTHER_BP_ALL	BP00176:Blood clotting	6	COMP, F13A1, THBS1, THBS2, PLAU, F2R
GOTERM_BP_FAT	GO:0042060~wound healing	8	F13A1, COL3A1, LOX, TIMP3, COL5A1, PLAU, F2R, FN1
GOTERM_BP_FAT	GO:0008015~blood circulation	7	ACTG2, NPY, NTS, ACTA2, COL1A2, GUCY1A3, CXCL12
GOTERM_BP_FAT	GO:0003013~circulatory system process	7	ACTG2, NPY, NTS, ACTA2, COL1A2, GUCY1A3, CXCL12
GOTERM_BP_FAT	GO:0022610~biological adhesion	24	CLDN16, AEBP1, COL3A1, POSTN, EDIL3, NID2, CXCL12, COL5A1, CDH6, ITGBL1, CCL11, VCAM1, TNFAIP6, SRPX, COMP, MYBPH, COL6A3, VCAN, THBS1, ADAM12, THBS2, COL11A1, FN1, CDH11
GOTERM_BP_FAT	GO:0007155~cell adhesion	24	CLDN16, AEBP1, COL3A1, POSTN, EDIL3, NID2, CXCL12, COL5A1, CDH6, ITGBL1, CCL11, VCAM1, TNFAIP6, SRPX, COMP, MYBPH, COL6A3, VCAN, THBS1, ADAM12, THBS2, COL11A1, FN1, CDH11
PANTHER_BP_ALL	BP00124:Cell adhesion	16	COL3A1, POSTN, TSPAN8, NID2, LRRC15, COL5A2, CDH6, VCAM1, COL6A3, COL1A2, COL1A1, LOX, ADAM12, FN1, COL10A1, CDH11
PANTHER_BP_ALL	BP00274:Cell communication	23	ASPN, LUM, FBN1, TSPAN8, DCN, EDIL3, LRRC15, CDH6, CCL11, VCAM1, GRP, TNFAIP6, NTS, NPY, COL6A3, VCAN, ADAM12, WNT7A, PLAU, SCG2, CDH11, FN1, COL10A1
REACTOME_PATHWAY	REACT_13552:Integrin cell surface interactions	6	VCAM1, FBN1, COL1A2, COL1A1, THBS1, FN1
REACTOME_PATHWAY	REACT_604:Hemostasis	10	F13A1, COL1A2, SPARC, COL1A1, THBS1, THBS2, MMP1, PLAU, F2R, FN1
PANTHER_BP_ALL	BP00120:Cell adhesion-mediated signaling	10	ASPN, VCAM1, LUM, TSPAN8, DCN, ADAM12, LRRC15, CDH11, CDH6, FN1
KEGG_PATHWAY	hsa04350:TGF-beta signaling pathway	6	INHBA, COMP, DCN, THBS1, THBS2, PITX2
GOTERM_BP_FAT	GO:0009611~response to wounding	14	NOX4, F13A1, COL3A1, TIMP3, COL5A1, CCL11, TNFAIP6, VCAN, LOX, THBS1, PLAU, FN1, SCG2, F2R
PANTHER_PATHWAY	P00050:Plasminogen activating cascade	4	SERPINF1, MMP13, MMP1, PLAU
GOTERM_BP_FAT	GO:0018149~peptide cross-linking	5	F13A1, COL3A1, DCN, THBS1, FN1
F5 in M13
Category	Term	Count	Genes
PANTHER_BP_ALL	BP00193:Developmental processes	35	ASPN, IRX5, ERBB4, STAR, OXTR, EHF, POSTN, HOXD1, HOXA4, HOXA5, COMP, POU2F3, KLK11, CCNA1, COL11A1, THBS2, SPON1, BMP4, FOXL2, KLK8, FOXJ1, EFEMP1, NR4A2, IGF2, EYA4, SCGB2A1, EYA2, PTGDS, MEOX1, MPPED2, ANXA13, EPYC, SCGB2A2, CHL1, FABP6
F6 in M13
Category	Term	Count	Genes
REACTOME_PATHWAY	REACT_16888:Signaling by PDGF	5	PLAT, COL6A3, COL1A1, COL5A2, THBS2
KEGG_PATHWAY	hsa04510:Focal adhesion	8	CCND1, VAV3, COMP, COL6A3, COL1A1, COL5A2, THBS2, COL11A1
KEGG_PATHWAY	hsa04512:ECM-receptor interaction	6	COMP, COL6A3, COL1A1, COL5A2, THBS2, COL11A1
BIOCARTA	h_cellcyclePathway:Cyclins and Cell Cycle Regulation	4	CCNE1, CCND1, CDKN2A, CDKN2C
F7 in M13
Category	Term	Count	Genes
PANTHER_BP_ALL	BP00246:Ectoderm development	19	KRT6A, IRX5, NTF3, HOXD1, HOXA4, KRT5, CXCR4, HOXA5, HOXB8, FYN, KRT7, HOXB5, HOXB6, BNC1, KRT4, TFAP2C, CHL1, RUNX3, ODZ4
PANTHER_BP_ALL	BP00193:Developmental processes	31	KRT6A, IRX5, FHL1, HOXD1, HOXA3, HOXA4, KRT5, CXCR4, HOXA5, KRT7, POU3F2, KRT4, CCNA1, RUNX3, ODZ4, NTF3, PHF10, LEF1, IGF2, CSRP2, HOXB8, FYN, HOXB5, BNC1, HOXB6, VGLL1, ZFPM2, TFAP2C, TNFAIP2, SCGB2A2, CHL1
PANTHER_BP_ALL	BP00199:Neurogenesis	14	IRX5, NTF3, HOXD1, HOXA4, HOXB8, FYN, HOXA5, CXCR4, HOXB5, BNC1, HOXB6, CHL1, RUNX3, ODZ4
GOTERM_BP_FAT	GO:0007398~ectoderm development	10	KRT6A, NTF3, KRT5, KRT15, BNC1, AHNAK2, LEF1, POU3F2, SFN, RUNX3
GOTERM_BP_FAT	GO:0009952~anterior/posterior pattern formation	8	HOXA3, HOXA4, HOXB8, HOXA5, HOXB5, HOXB6, LEF1, ZBTB16
GOTERM_BP_FAT	GO:0048704~embryonic skeletal system morphogenesis	6	HOXA3, HOXA4, HOXB8, HOXA5, HOXB5, HOXB6
GOTERM_BP_FAT	GO:0008544~epidermis development	9	NTF3, KRT5, KRT15, BNC1, AHNAK2, LEF1, POU3F2, SFN, RUNX3
F8 in M13
Category	Term	Count	Genes
GOTERM_BP_FAT	GO:0006955~immune response	21	C7, POU2AF1, SIT1, AQP9, CXCL9, SLAMF7, IGHM, CXCL11, CCL5, AIM2, CCL18, CXCL10, IGKV1-5, CXCL13, TAP1, IFNG, CFH, SEMA3C, IL2RG, IGKC, LTB
PANTHER_BP_ALL	BP00255:Cytokine/chemokine mediated immunity	8	IFNG, CX3CR1, CXCL9, CXCL11, CCL5, LTB, CCL18, CXCL10
PANTHER_BP_ALL	BP00148:Immunity and defense	24	NOX4, C7, CD247, LYZ, CXCL9, GZMB, COLEC11, SLAMF7, GZMH, CCL5, CXCL11, AIM2, CCL18, CXCL10, FOS, GZMK, GSTM3, PLSCR4, CX3CR1, TAP1, IFNG, CD2, CFH, LTB
KEGG_PATHWAY	hsa04060:Cytokine-cytokine receptor interaction	11	INHBB, CXCL13, IFNG, CX3CR1, CXCL9, IL2RG, CXCL11, CCL5, LTB, CCL18, CXCL10
PANTHER_BP_ALL	BP00122:Ligand-mediated signaling	12	SFRP1, IFNG, CD247, CD2, CXCL9, PTN, CXCL11, CCL5, LTB, CCL18, CYR61, CXCL10
PANTHER_BP_ALL	BP00156:Interferon-mediated immunity	6	IFNG, CXCL9, SLAMF7, CXCL11, AIM2, CXCL10
PANTHER_BP_ALL	BP00107:Cytokine and chemokine mediated signaling pathway	9	IFNG, CX3CR1, CXCL9, IL2RG, CXCL11, CCL5, LTB, CCL18, CXCL10
GOTERM_BP_FAT	GO:0007610~behavior	15	EGR1, EGR2, CXCL9, FOSB, CXCL11, CCL5, CCL18, CXCL10, FOS, CXCL13, CX3CR1, IFNG, PTN, GFI1, CYR61
GOTERM_BP_FAT	GO:0006935~chemotaxis	9	CXCL13, IFNG, CX3CR1, CXCL9, CXCL11, CCL5, CCL18, CYR61, CXCL10
GOTERM_BP_FAT	GO:0042330~taxis	9	CXCL13, IFNG, CX3CR1, CXCL9, CXCL11, CCL5, CCL18, CYR61, CXCL10
GOTERM_BP_FAT	GO:0006952~defense response	16	NOX4, C7, LYZ, CXCL9, SLAMF7, CXCL11, CCL5, CCL18, CXCL10, INHBB, FOS, CXCL13, CX3CR1, TAP1, IFNG, CFH
GOTERM_BP_FAT	GO:0009611~response to wounding	14	NOX4, C7, CXCL9, LYZ, CXCL11, CCL5, CCL18, CXCL10, FOS, PLSCR4, CXCL13, CX3CR1, CFH, PROS1
PANTHER_BP_ALL	BP00155:Macrophage-mediated immunity	6	IFNG, CXCL9, COLEC11, CXCL11, LTB, CXCL10
PANTHER_BP_ALL	BP00274:Cell communication	22	FOXL2, AR, LTBP1, CD247, CXCL9, TSPAN8, CXCL11, CCL5, CCL18, CXCL10, COL9A1, SFRP1, HTRA1, CDH18, IFNG, CD2, PTN, SCG5, LTB, ADAMDEC1, CYR61, FABP6
PANTHER_BP_ALL	BP00288:Granulocyte-mediated immunity	5	NOX4, GZMK, CX3CR1, GZMB, GZMH
GOTERM_BP_FAT	GO:0006954~inflammatory response	11	NOX4, FOS, C7, CXCL13, CFH, LYZ, CXCL9, CXCL11, CCL5, CCL18, CXCL10
F9 in M13
Category	Term	Count	Genes
PANTHER_BP_ALL	BP00193:Developmental processes	29	ASPN, CRABP1, FHL1, SDC2, MAGEA4, SPRY2, HOXA4, COMP, HOXC4, POU3F2, CCNA1, THBS2, ETV5, COL11A1, RUNX3, COL10A1, IL8, IGF1, PTPN13, SCEL, INHBA, MSX1, FABP3, FCGBP, PAEP, EPYC, AGR2, TMEM176B, FABP6
PANTHER_BP_ALL	BP00155:Macrophage-mediated immunity	7	CXCL1, S100A8, IL8, CLEC4E, ALOX5AP, SDC2, S100A2
KEGG_PATHWAY	hsa04512:ECM-receptor interaction	6	LAMA3, COMP, COL1A1, THBS2, COL11A1, SDC2
PANTHER_BP_ALL	BP00028:Lipid and fatty acid transport	7	APOA1, CRABP1, PCTP, ATP8B1, FABP3, TMEM176B, FABP6
PANTHER_BP_ALL	BP00148:Immunity and defense	20	CXCL1, VAV3, IL8, S100A8, F13A1, S100A9, LYZ, HP, PIGR, SDC2, HPR, LCN2, IFIT1, CLEC4E, NPTX2, COMP, ALOX5AP, CFH, THBS2, PON3, S100A2
F10 in M13
no enriched terms identified
F11 in M13
Category	Term	Count	Genes
GOTERM_BP_FAT	GO:0009611~response to wounding	17	CXCL1, NOX4, C7, IL6, LIPA, IL8, GATM, FOXA2, S100A8, CXCL3, CXCL2, S100A9, IGF2, FOS, PLSCR4, CCL20, PTX3
GOTERM_BP_FAT	GO:0006954~inflammatory response	14	CXCL1, NOX4, C7, IL6, LIPA, IL8, S100A8, CXCL3, CXCL2, S100A9, IGF2, FOS, CCL20, PTX3
PANTHER_BP_ALL	BP00148:Immunity and defense	24	CXCL1, IER3, C7, S100A8, CXCL3, CXCL2, S100A9, MMD, HP, FOS, GSTM3, CCL20, COMP, PTX3, S100A2, NOX4, MUC1, IL6, IL8, PIGR, HPR, LCN2, PLA2G4A, PLSCR4, CD200
GOTERM_BP_FAT	GO:0006952~defense response	16	CXCL1, NOX4, C7, IL6, LIPA, IL8, S100A8, CXCL3, CXCL2, S100A9, IGF2, HP, HPR, FOS, CCL20, PTX3, DMBT1
PANTHER_BP_ALL	BP00122:Ligand-mediated signaling	11	CXCL1, IL6, IL8, CCL20, CXCL3, CXCL2, IGF2, EDIL3, PDGFD, AREG, WNT7A
PANTHER_BP_ALL	BP00288:Granulocyte-mediated immunity	5	NOX4, CXCL1, IL8, CXCL3, CXCL2
GOTERM_BP_FAT	GO:0007610~behavior	12	CXCL1, EGR1, FOS, NPAS2, IL6, NPY, IL8, CCL20, CXCL3, CXCL2, S100A9, FOSB
PANTHER_BP_ALL	BP00155:Macrophage-mediated immunity	6	CXCL1, S100A8, IL8, CXCL3, CXCL2, S100A2
GOTERM_BP_FAT	GO:0007565~female pregnancy	8	MUC1, FOS, OVGP1, PLA2G4A, SFRP4, IGFBP2, EPYC, JUNB
GOTERM_BP_FAT	GO:0009725~response to hormone stimulus	12	FOS, GSTM3, PLA2G4A, IL6, GATM, IGF2, CFTR, IGFBP2, SST, MMP13, JUNB, PCK1
GOTERM_BP_FAT	GO:0048545~response to steroid hormone stimulus	9	FOS, GSTM3, PLA2G4A, IL6, CFTR, IGFBP2, SST, MMP13, JUNB
GOTERM_BP_FAT	GO:0009719~response to endogenous stimulus	12	FOS, GSTM3, PLA2G4A, IL6, GATM, IGF2, CFTR, IGFBP2, SST, MMP13, JUNB, PCK1
PANTHER_BP_ALL	BP00274:Cell communication	19	CXCL1, ASPN, IL6, IL8, FOXA2, CXCL3, CXCL2, S100A9, IGF2, EDIL3, CCL20, NTS, NPY, PDGFD, AREG, IGFBP2, HTR3A, CD200, WNT7A
F12 in M13
Category	Term	Count	Genes
GOTERM_BP_FAT	GO:0006954~inflammatory response	13	NOX4, C7, CXCL9, LYZ, IGF2, CCL5, CHST1, CD163, C1QA, C1QB, CYBB, CXCL13, SERPINA3
GOTERM_BP_FAT	GO:0006952~defense response	16	NOX4, PTPRC, C7, LYZ, CXCL9, HP, IGF2, CCL5, HPR, CD163, CHST1, C1QA, C1QB, CYBB, CXCL13, SERPINA3, TFF3
GOTERM_BP_FAT	GO:0009611~response to wounding	13	NOX4, C7, CXCL9, LYZ, IGF2, CCL5, CHST1, CD163, C1QA, C1QB, CYBB, CXCL13, SERPINA3
GOTERM_BP_FAT	GO:0002526~acute inflammatory response	6	C1QA, C1QB, C7, SERPINA3, IGF2, CD163
GOTERM_BP_FAT	GO:0006955~immune response	16	PTPRC, C7, POU2AF1, CXCL9, IGHM, CCL5, CXCL12, C1QA, C1QB, CYBB, IGKV1-5, RGS1, FCGR2B, CXCL13, IGKC, LTB
REACTOME_PATHWAY	REACT_6900:Signaling in Immune system	8	C1QA, C1QB, C7, PTPRC, IGKV1-5, FCGR2B, CD2, IGKC
PANTHER_BP_ALL	BP00148:Immunity and defense	18	NOX4, C7, PTPRC, LYZ, CXCL9, MAL, HP, PIGR, CCL5, HPR, CD163, C1QA, C1QB, GZMK, RGS1, FCGR2B, GPX3, CD2, LTB
BBID	109.Chemokine_families	4	CXCL13, CXCL9, CCL5, CXCL12
F13 in M13
Category	Term	Count	Genes
GOTERM_BP_FAT	GO:0001501~skeletal system development	14	IGF1, POSTN, ZBTB16, SOX9, COL9A1, MSX1, HOXB7, HOXB8, TRPS1, HOXB6, PTN, BMP7, COL11A1, TWIST1

## Sheet: FuncAnnos of mRNAs&miRNAs
F7 in M13
Category	Term	Count	Genes
PANTHER_BP_ALL	BP00246:Ectoderm development	20	DVL3, KRT6A, IRX5, NTF3, HOXD1, HOXA4, KRT5, CXCR4, HOXA5, HOXB8, FYN, KRT7, HOXB5, HOXB6, BNC1, TFAP2C, KRT4, CHL1, RUNX3, ODZ4
GOTERM_BP_FAT	GO:0048704~embryonic skeletal system morphogenesis	7	HOXA3, HOXA4, HOXB8, HOXA5, HOXB5, TGFBR1, HOXB6
GOTERM_BP_FAT	GO:0048706~embryonic skeletal system development	8	HOXA3, HOXA4, HOXB8, HOXA5, HOXB5, TGFBR1, HOXB6, HOXD1
GOTERM_BP_FAT	GO:0007398~ectoderm development	12	FRAS1, KRT6A, CASP3, NTF3, KRT5, KRT15, BNC1, AHNAK2, LEF1, POU3F2, SFN, RUNX3
GOTERM_BP_FAT	GO:0008544~epidermis development	11	FRAS1, CASP3, NTF3, KRT5, KRT15, BNC1, AHNAK2, LEF1, POU3F2, SFN, RUNX3
GOTERM_BP_FAT	GO:0009952~anterior/posterior pattern formation	9	HOXA3, HOXA4, HOXB8, HOXA5, HOXB5, TGFBR1, HOXB6, LEF1, ZBTB16
PANTHER_BP_ALL	BP00193:Developmental processes	37	KRT6A, IRX5, FHL1, LRIG2, LRIG3, HOXD1, CPEB1, HOXA3, HOXA4, HAND1, KRT5, CXCR4, HOXA5, KRT7, POU3F2, FIGNL2, KRT4, CCNA1, RUNX3, ODZ4, DVL3, NTF3, LEF1, PHF10, IGF2, CSRP2, HOXB8, FYN, HOXB5, HOXB6, BNC1, VGLL1, ZFPM2, TFAP2C, TNFAIP2, SCGB2A2, CHL1
F8 in M13
Category	Term	Count	Genes
GOTERM_BP_FAT	GO:0006955~immune response	26	C7, AQP9, CXCL9, ZEB1, CXCL11, IGHM, CCL5, CXCL10, TAP1, IFNG, CFH, SEMA3C, IL2RG, IGKC, LTB, LY75, POU2AF1, SIT1, PTGER4, SLAMF7, TNFSF9, CCL18, AIM2, IGKV1-5, CXCL13, TGFBR3
KEGG_PATHWAY	hsa04060:Cytokine-cytokine receptor interaction	13	MET, CXCL9, TNFSF9, CXCL11, CCL5, CCL18, CXCL10, INHBB, CXCL13, CX3CR1, IFNG, IL2RG, LTB
PANTHER_BP_ALL	BP00122:Ligand-mediated signaling	15	CD247, MET, CXCL9, IGF1, CXCL11, CCL5, CCL18, CXCL10, SFRP1, IFNG, CD2, PTN, FGF1, LTB, CYR61
PANTHER_BP_ALL	BP00274:Cell communication	26	LTBP1, CD247, CXCL9, TSPAN8, CXCL11, CCL5, CXCL10, COL9A1, HTRA1, IFNG, CD2, PTN, SCG5, FGF1, LTB, CYR61, FOXL2, AR, MET, IGF1, CCL18, PCDH19, SFRP1, CDH18, ADAMDEC1, FABP6
PANTHER_BP_ALL	BP00255:Cytokine/chemokine mediated immunity	8	IFNG, CX3CR1, CXCL9, CXCL11, CCL5, LTB, CCL18, CXCL10
PANTHER_BP_ALL	BP00148:Immunity and defense	28	C7, CD247, CXCL9, CXCL11, CCL5, CXCL10, FOS, GSTM3, TAP1, IFNG, CFH, CD2, PRKAA2, HSPC159, LTB, NOX4, MET, LYZ, GZMB, SLAMF7, COLEC11, TSN, GZMH, AIM2, CCL18, GZMK, PLSCR4, CX3CR1
PANTHER_BP_ALL	BP00156:Interferon-mediated immunity	6	IFNG, CXCL9, SLAMF7, CXCL11, AIM2, CXCL10
PANTHER_BP_ALL	BP00107:Cytokine and chemokine mediated signaling pathway	10	IFNG, CX3CR1, CXCL9, TGFBR3, IL2RG, CXCL11, CCL5, LTB, CCL18, CXCL10
